# Supplementary material for: Identification of Unique microRNA Profiles in Different Types of Idiopathic Inflammatory Myopathy
Source: Cells. 2023 Sep 2;12(17):2198. doi: 10.3390/cells12172198 (PMC10487266; doi:10.3390/cells12172198)
Supplement: Supplementary file 1 [file cells-12-02198-s001.zip]

Archive with 1 entries (1 files):
- cells-2535552-supplementary.pdf
